# Supplementary material for: Deciphering the Nodamura virus Protein A Function in Schizosaccharomyces pombe and Engineering a Novel Self-Amplifying RNA (saRNA) Vector NovaVec for Vaccine Development
Source: Vaccines (Basel). 2026 Jun 15;14(6):532. doi: 10.3390/vaccines14060532 (PMC13308171; doi:10.3390/vaccines14060532)
Supplement: Supplementary file 1 [file vaccines-14-00532-s001.zip]

Archive with 1 entries (1 files):
- vaccines-4315951-supplementary.pdf
